# Supplementary material for: Inducible Enrichment of Osa-miR1432 Confers Rice Bacterial Blight Resistance through Suppressing OsCaML2
Source: Int J Mol Sci. 2021 Oct 21;22(21):11367. doi: 10.3390/ijms222111367 (PMC8583624; doi:10.3390/ijms222111367)
Supplement: Supplementary file 1 [file ijms-22-11367-s001.zip]

Archive with 1 entries (1 files):
- ijms-1374736-supplementary.pdf
